# Supplementary material for: Oreocharis jasminina (Gesneriaceae), a new species from mountain tops of Hainan Island, South China
Source: PhytoKeys. 2020 Aug 26;157:121–35. doi: 10.3897/phytokeys.157.50246 (PMC7467974; doi:10.3897/phytokeys.157.50246)
Supplement: XML Treatment for Oreocharis jasminina [file phytokeys.157.50246-treatment1.xml]

<!DOCTYPE tp:taxon-treatment
  PUBLIC "-//TaxonX//DTD Taxonomic Treatment Publishing DTD v0 20100105//EN" "tax-treatment-NSO.dtd">
<tp:taxon-treatment xmlns:tp="http://www.plazi.org/taxpub"><tp:treatment-meta><kwd-group><label>Taxon classification</label><kwd><named-content xmlns:xlink="http://www.w3.org/1999/xlink" content-type="kingdom">Plantae</named-content></kwd><kwd><named-content xmlns:xlink="http://www.w3.org/1999/xlink" content-type="order">Lamiales</named-content></kwd><kwd><named-content xmlns:xlink="http://www.w3.org/1999/xlink" content-type="family">Gesneriaceae</named-content></kwd></kwd-group><mixed-citation publication-type="journal"><person-group><name><surname>Ling</surname><given-names>Shao-Jun</given-names></name><name><surname>Guan</surname><given-names>Shu-Ping</given-names></name><name><surname>Wen</surname><given-names>Fang</given-names></name><name><surname>Shui</surname><given-names>Yu-Min</given-names></name><name><surname>Ren</surname><given-names>Ming-Xun</given-names></name></person-group><article-title><italic><tp:taxon-name><tp:taxon-name-part taxon-name-part-type="genus" reg="Oreocharis">Oreocharis</tp:taxon-name-part> <tp:taxon-name-part taxon-name-part-type="species" reg="jasminina">jasminina</tp:taxon-name-part></tp:taxon-name></italic> (<tp:taxon-name><tp:taxon-name-part taxon-name-part-type="family">Gesneriaceae</tp:taxon-name-part></tp:taxon-name>), a new species from mountain tops of Hainan Island, South China</article-title><source>PhytoKeys</source><day>26</day><month>8</month><year>2020</year><volume>157</volume><fpage>121</fpage><lpage>135</lpage><pub-id pub-id-type="doi">10.3897/phytokeys.157.50246</pub-id></mixed-citation></tp:treatment-meta><tp:nomenclature><tp:taxon-name><object-id xmlns:xlink="http://www.w3.org/1999/xlink" content-type="arpha" xlink:type="simple">964314ED-2817-544D-80C7-534A26EF51D5</object-id>
              <tp:taxon-name-part taxon-name-part-type="genus" reg="Oreocharis">Oreocharis</tp:taxon-name-part>
              <tp:taxon-name-part taxon-name-part-type="species" reg="jasminina">jasminina</tp:taxon-name-part>
              <object-id xmlns:xlink="http://www.w3.org/1999/xlink" content-type="ipni" xlink:type="simple">urn:lsid:ipni.org:names:77211189-1</object-id>
            </tp:taxon-name><tp:taxon-authority>S.J.Ling, F.Wen &amp; M.X. Ren</tp:taxon-authority><tp:taxon-status xmlns:xlink="http://www.w3.org/1999/xlink" xlink:type="simple">sp.nov.</tp:taxon-status><xref ref-type="fig" rid="F2">Figs 2</xref><xref ref-type="fig" rid="F3">, 3</xref></tp:nomenclature><tp:treatment-sec sec-type="diagnosis" id="SECID0EWBAE"><title>Diagnosis.</title><p><italic><tp:taxon-name><tp:taxon-name-part taxon-name-part-type="genus" reg="Oreocharis">Oreocharis</tp:taxon-name-part> <tp:taxon-name-part taxon-name-part-type="species" reg="jasminina">jasminina</tp:taxon-name-part></tp:taxon-name></italic> has the closest phylogenetic relationship with <italic><tp:taxon-name><tp:taxon-name-part taxon-name-part-type="genus" reg="Oreocharis">O.</tp:taxon-name-part> <tp:taxon-name-part taxon-name-part-type="species" reg="dasyantha">dasyantha</tp:taxon-name-part></tp:taxon-name></italic>, <tp:taxon-name><tp:taxon-name-part taxon-name-part-type="genus" reg="Oreocharis">O.</tp:taxon-name-part> <tp:taxon-name-part taxon-name-part-type="species" reg="dasyantha">dasyantha</tp:taxon-name-part> <tp:taxon-name-part taxon-name-part-type="infraspecific-rank">var.</tp:taxon-name-part> <tp:taxon-name-part taxon-name-part-type="variety" reg="ferruginosa">ferruginosa</tp:taxon-name-part></tp:taxon-name> and <italic><tp:taxon-name><tp:taxon-name-part taxon-name-part-type="genus" reg="Oreocharis">O.</tp:taxon-name-part> <tp:taxon-name-part taxon-name-part-type="species" reg="flavida">flavida</tp:taxon-name-part></tp:taxon-name></italic> with very high support values, all being Hainan-endemic and monophyletic. <italic><tp:taxon-name><tp:taxon-name-part taxon-name-part-type="genus" reg="Oreocharis">O.</tp:taxon-name-part> <tp:taxon-name-part taxon-name-part-type="species" reg="jasminina">jasminina</tp:taxon-name-part></tp:taxon-name></italic> can be easily distinguished from them by having: (1) a long and narrow floral tube (both <italic><tp:taxon-name><tp:taxon-name-part taxon-name-part-type="genus" reg="Oreocharis">O.</tp:taxon-name-part> <tp:taxon-name-part taxon-name-part-type="species" reg="dasyantha">dasyantha</tp:taxon-name-part></tp:taxon-name></italic> and <tp:taxon-name><tp:taxon-name-part taxon-name-part-type="genus" reg="Oreocharis">O.</tp:taxon-name-part> <tp:taxon-name-part taxon-name-part-type="species" reg="dasyantha">dasyantha</tp:taxon-name-part> <tp:taxon-name-part taxon-name-part-type="infraspecific-rank">var.</tp:taxon-name-part> <tp:taxon-name-part taxon-name-part-type="variety" reg="ferruginosa">ferruginosa</tp:taxon-name-part></tp:taxon-name> have conical floral tubes, <italic><tp:taxon-name><tp:taxon-name-part taxon-name-part-type="genus" reg="Oreocharis">O.</tp:taxon-name-part> <tp:taxon-name-part taxon-name-part-type="species" reg="flavida">flavida</tp:taxon-name-part></tp:taxon-name></italic> has campanulate-tubular floral tube); (2) yellow and actinomorphic corolla (both <italic><tp:taxon-name><tp:taxon-name-part taxon-name-part-type="genus" reg="Oreocharis">O.</tp:taxon-name-part> <tp:taxon-name-part taxon-name-part-type="species" reg="dasyantha">dasyantha</tp:taxon-name-part></tp:taxon-name></italic> and <tp:taxon-name><tp:taxon-name-part taxon-name-part-type="genus" reg="Oreocharis">O.</tp:taxon-name-part> <tp:taxon-name-part taxon-name-part-type="species" reg="dasyantha">dasyantha</tp:taxon-name-part> <tp:taxon-name-part taxon-name-part-type="infraspecific-rank">var.</tp:taxon-name-part> <tp:taxon-name-part taxon-name-part-type="variety" reg="ferruginosa">ferruginosa</tp:taxon-name-part></tp:taxon-name> are zygomorphic with orange-red to yellow corolla, <italic><tp:taxon-name><tp:taxon-name-part taxon-name-part-type="genus" reg="Oreocharis">O.</tp:taxon-name-part> <tp:taxon-name-part taxon-name-part-type="species" reg="flavida">flavida</tp:taxon-name-part></tp:taxon-name></italic> is actinomorphic with orange corolla); (3) didynamous stamens with ovate anthers hidden in the floral tube (both <italic><tp:taxon-name><tp:taxon-name-part taxon-name-part-type="genus" reg="Oreocharis">O.</tp:taxon-name-part> <tp:taxon-name-part taxon-name-part-type="species" reg="dasyantha">dasyantha</tp:taxon-name-part></tp:taxon-name></italic> and <tp:taxon-name><tp:taxon-name-part taxon-name-part-type="genus" reg="Oreocharis">O.</tp:taxon-name-part> <tp:taxon-name-part taxon-name-part-type="species" reg="dasyantha">dasyantha</tp:taxon-name-part> <tp:taxon-name-part taxon-name-part-type="infraspecific-rank">var.</tp:taxon-name-part> <tp:taxon-name-part taxon-name-part-type="variety" reg="ferruginosa">ferruginosa</tp:taxon-name-part></tp:taxon-name> have exposed didynamous stamens with ovate anthers, <italic><tp:taxon-name><tp:taxon-name-part taxon-name-part-type="genus" reg="Oreocharis">O.</tp:taxon-name-part> <tp:taxon-name-part taxon-name-part-type="species" reg="flavida">flavida</tp:taxon-name-part></tp:taxon-name></italic> has four equivalent stamens with horseshoe-shaped anthers included in the floral tube) (Table <xref ref-type="table" rid="T1">1</xref>, Fig. <xref ref-type="fig" rid="F4">4</xref>).</p><fig id="F2" position="float" orientation="portrait"><object-id xmlns:xlink="http://www.w3.org/1999/xlink" content-type="doi" xlink:type="simple">10.3897/phytokeys.151.50246.figure2</object-id><object-id xmlns:xlink="http://www.w3.org/1999/xlink" content-type="arpha" xlink:type="simple">0DDBCCB5-FA49-5A3D-91DF-07ED6992B290</object-id><label>Figure 2.</label><caption><p><italic><tp:taxon-name><tp:taxon-name-part taxon-name-part-type="genus" reg="Oreocharis">Oreocharis</tp:taxon-name-part> <tp:taxon-name-part taxon-name-part-type="species" reg="jasminina">jasminina</tp:taxon-name-part></tp:taxon-name></italic> sp. nov. <bold>A</bold> Habitat <bold>B</bold> habit <bold>C</bold> face view of corolla <bold>D</bold> lateral view of corolla <bold>E</bold> opening flower showing stamens and staminode <bold>F</bold> stamens and staminode <bold>G</bold> pistil and sepals <bold>H</bold> fruit pods <bold>I</bold> adaxial leaf surface <bold>J</bold> abaxial leaf surface.</p></caption><graphic xmlns:xlink="http://www.w3.org/1999/xlink" xlink:href="phytokeys-157-121-g002.jpg" position="float" orientation="portrait" xlink:type="simple" id="oo_445903.jpg"><uri content-type="original_file" xlink:type="simple">https://binary.pensoft.net/fig/445903</uri></graphic></fig><fig id="F3" position="float" orientation="portrait"><object-id xmlns:xlink="http://www.w3.org/1999/xlink" content-type="doi" xlink:type="simple">10.3897/phytokeys.151.50246.figure3</object-id><object-id xmlns:xlink="http://www.w3.org/1999/xlink" content-type="arpha" xlink:type="simple">F69F52B9-BE2B-57FB-9445-481B15D00077</object-id><label>Figure 3.</label><caption><p><italic><tp:taxon-name><tp:taxon-name-part taxon-name-part-type="genus" reg="Oreocharis">Oreocharis</tp:taxon-name-part> <tp:taxon-name-part taxon-name-part-type="species" reg="jasminina">jasminina</tp:taxon-name-part></tp:taxon-name></italic> sp. nov. (all drawings based on the holotype <italic>S.J.Ling 20181126</italic>–<italic>01</italic> in <named-content xmlns:xlink="http://www.w3.org/1999/xlink" content-type="dwc:institutional_code" xlink:type="simple">HUTB</named-content>, drawn by S.P. Guan). <bold>A</bold> Habit <bold>B</bold> face view of corolla <bold>C</bold> lateral view of corolla <bold>D</bold> opening corolla showing pistil and stamens <bold>E</bold> pistil <bold>F</bold> stamens and staminode.</p></caption><graphic xmlns:xlink="http://www.w3.org/1999/xlink" xlink:href="phytokeys-157-121-g003.jpg" position="float" orientation="portrait" xlink:type="simple" id="oo_445904.jpg"><uri content-type="original_file" xlink:type="simple">https://binary.pensoft.net/fig/445904</uri></graphic></fig><fig id="F4" position="float" orientation="portrait"><object-id xmlns:xlink="http://www.w3.org/1999/xlink" content-type="doi" xlink:type="simple">10.3897/phytokeys.151.50246.figure4</object-id><object-id xmlns:xlink="http://www.w3.org/1999/xlink" content-type="arpha" xlink:type="simple">3DFAD0F6-11FB-578E-A802-ACF49A7AADBA</object-id><label>Figure 4.</label><caption><p>Three formerly-recognised <italic><tp:taxon-name><tp:taxon-name-part taxon-name-part-type="genus" reg="Oreocharis">Oreocharis</tp:taxon-name-part></tp:taxon-name></italic> taxa in Hainan Island. <italic><tp:taxon-name><tp:taxon-name-part taxon-name-part-type="genus" reg="Oreocharis">Oreocharis</tp:taxon-name-part> <tp:taxon-name-part taxon-name-part-type="species" reg="dasyantha">dasyantha</tp:taxon-name-part></tp:taxon-name></italic> (<bold>A, B</bold>), <tp:taxon-name><tp:taxon-name-part taxon-name-part-type="genus" reg="Oreocharis">Oreocharis</tp:taxon-name-part> <tp:taxon-name-part taxon-name-part-type="species" reg="dasyantha">dasyantha</tp:taxon-name-part> <tp:taxon-name-part taxon-name-part-type="infraspecific-rank">var.</tp:taxon-name-part> <tp:taxon-name-part taxon-name-part-type="variety" reg="ferruginosa">ferruginosa</tp:taxon-name-part></tp:taxon-name> (<bold>C, D</bold>) and <italic><tp:taxon-name><tp:taxon-name-part taxon-name-part-type="genus" reg="Oreocharis">Oreocharis</tp:taxon-name-part> <tp:taxon-name-part taxon-name-part-type="species" reg="flavida">flavida</tp:taxon-name-part></tp:taxon-name></italic> (<bold>E, F</bold>).</p></caption><graphic xmlns:xlink="http://www.w3.org/1999/xlink" xlink:href="phytokeys-157-121-g004.jpg" position="float" orientation="portrait" xlink:type="simple" id="oo_445905.jpg"><uri content-type="original_file" xlink:type="simple">https://binary.pensoft.net/fig/445905</uri></graphic></fig></tp:treatment-sec><tp:treatment-sec sec-type="material" id="SECID0EQMAE"><title>Type.</title><p>China. Hainan: Qiongzhong County (琼中县), Limu Mountain, 1350 m a.s.l., on moist rocks, 26 Nov 2018, <italic>S.J.Ling 2018112601</italic>  (holotype: <named-content xmlns:xlink="http://www.w3.org/1999/xlink" content-type="dwc:institutional_code" xlink:type="simple">HUTB</named-content>!; Isotypes: <named-content xmlns:xlink="http://www.w3.org/1999/xlink" content-type="dwc:institutional_code" xlink:type="simple">HUTB</named-content>!, <named-content xmlns:xlink="http://www.w3.org/1999/xlink" content-type="dwc:institutional_code" xlink:type="simple">KUN</named-content>!).</p></tp:treatment-sec><tp:treatment-sec sec-type="description" id="SECID0ELNAE"><title>Description.</title><p>Perennial herb, rhizomatous, leaves basal; 4.0–10.0 cm long, 2–3 mm in diameter, densely pale brown villous or woolly; leaf blade ovate to broadly ovate, rarely elliptic or obovate, 6–11 × 4–8 cm, adaxially densely grey to brown pubescent, abaxially sparsely to densely grey or grey-brown pubescent, sparsely brown villous along veins which are adaxially sunken and abaxially ridged, lateral veins 6–7 on each side of midrib, base often cordate to rounded, margin nearly entire to shallowly crenate, apex rounded. Cymes axillary, 2–3, inflorescence 3–10-flowered; Peduncle 9–16 cm long, sparsely pale grey villous; bracts 2, linear to narrowly triangular, outside densely villous, apex acuminate, cuneate to triangular, margin entire; pedicel 1.5–2.2 cm long, densely pale brown villous to woolly. Calyx 5-lobed, divided to base, lobes green, narrowly lanceolate, 9–11 × ca. 2 mm, apex acuminate, margin entire, outside villous, inside glabrous. Corolla yellow, 1.7–2.2 cm long, outside pubescent; tube thin tubular, 1.8–2.1 cm × 3–4.5 mm, limb barely 2-lipped, adaxial lip shallowly 2-lobed from near base, abaxial 3-lobed slightly equal. Stamens 4, 8–9 mm long, included, adnate to corolla 4–5 mm from base; filaments slender, pubescent; anthers ovate, 2-loculed, dehiscing transversely; staminode 1, adnate to corolla 2–4 mm from base, ca. 2 mm. Disc ca. 1 mm high, entire. Pistil ca. 7 mm long; ovary cylindrical, ca. 5 mm long, glabrous. Stigma 2, equal, suborbicular. Capsula linear, 3–4 cm long, glabrous to sparsely puberulent.</p><table-wrap id="T1" position="float" orientation="portrait"><label>Table 1.</label><caption><p>Diagnostic morphological characters of <italic><tp:taxon-name><tp:taxon-name-part taxon-name-part-type="genus" reg="Oreocharis">Oreocharis</tp:taxon-name-part> <tp:taxon-name-part taxon-name-part-type="species" reg="jasminina">jasminina</tp:taxon-name-part></tp:taxon-name></italic> sp. nov. and all the three currently-recognised species in Hainan Island.</p></caption><table id="TID0EFPAG" rules="all"><tbody><tr><th rowspan="1" colspan="1">Characters</th><th rowspan="1" colspan="1"><italic><tp:taxon-name><tp:taxon-name-part taxon-name-part-type="genus" reg="Oreocharis">Oreocharis</tp:taxon-name-part> <tp:taxon-name-part taxon-name-part-type="species" reg="jasminina">jasminina</tp:taxon-name-part></tp:taxon-name></italic> sp. nov.</th><th rowspan="1" colspan="1">
                      <italic><tp:taxon-name><tp:taxon-name-part taxon-name-part-type="genus" reg="Oreocharis">O.</tp:taxon-name-part> <tp:taxon-name-part taxon-name-part-type="species" reg="dasyantha">dasyantha</tp:taxon-name-part></tp:taxon-name></italic>
                    </th><th rowspan="1" colspan="1">
                      <tp:taxon-name><tp:taxon-name-part taxon-name-part-type="genus" reg="Oreocharis">O.</tp:taxon-name-part> <tp:taxon-name-part taxon-name-part-type="species" reg="dasyantha">dasyantha</tp:taxon-name-part> <tp:taxon-name-part taxon-name-part-type="infraspecific-rank">var.</tp:taxon-name-part> <tp:taxon-name-part taxon-name-part-type="variety" reg="ferruginosa">ferruginosa</tp:taxon-name-part></tp:taxon-name>
                    </th><th rowspan="1" colspan="1">
                      <italic><tp:taxon-name><tp:taxon-name-part taxon-name-part-type="genus" reg="Oreocharis">O.</tp:taxon-name-part> <tp:taxon-name-part taxon-name-part-type="species" reg="flavida">flavida</tp:taxon-name-part></tp:taxon-name></italic>
                    </th></tr><tr><td rowspan="1" colspan="1">Corolla colour</td><td rowspan="1" colspan="1">yellow</td><td rowspan="1" colspan="1">orange-red to yellow</td><td rowspan="1" colspan="1">orange-red to yellow</td><td rowspan="1" colspan="1">orange</td></tr><tr><td rowspan="1" colspan="1">Corolla tube</td><td rowspan="1" colspan="1">narrowly tubular,1.7–2.2 cm long<break/> 1.8–2.2 cm × 3–4.5 mm</td><td rowspan="1" colspan="1">conical,1.6–2.4 cm long<break/> 0.9–2 cm × 6–7 mm</td><td rowspan="1" colspan="1">conical, ca.1.6 cm, tube 9–1.1 mm</td><td rowspan="1" colspan="1">campanulate-tubular,1.7–1.9 cm long<break/> 1.6–1.8 cm × 6–8 mm</td></tr><tr><td rowspan="1" colspan="1">Corolla symmetry</td><td rowspan="1" colspan="1">actinomorphic</td><td rowspan="1" colspan="1">zygomorphic</td><td rowspan="1" colspan="1">zygomorphic</td><td rowspan="1" colspan="1">actinomorphic</td></tr><tr><td rowspan="1" colspan="1">Leaf blade shape</td><td rowspan="1" colspan="1">ovate to broadly ovate, rarely elliptic or obovate</td><td rowspan="1" colspan="1">ovate-elliptic to broadly ovate</td><td rowspan="1" colspan="1">ovate-elliptic to broadly ovate</td><td rowspan="1" colspan="1">ovate-elliptic to broadly ovate, rarely broadly elliptic</td></tr><tr><td rowspan="1" colspan="1">Leaf base shape</td><td rowspan="1" colspan="1">cordate to rounded</td><td rowspan="1" colspan="1">oblique, cuneate to subrounded or cordate</td><td rowspan="1" colspan="1">sometimes oblique, cuneate to subcordate</td><td rowspan="1" colspan="1">oblique, subrounded</td></tr><tr><td rowspan="1" colspan="1">Leaf base margin</td><td rowspan="1" colspan="1">nearly entire to shallowly crenate, apex rounded</td><td rowspan="1" colspan="1">serrulate or crenate-serrate, apex acute to rounded</td><td rowspan="1" colspan="1">crenate-serrate</td><td rowspan="1" colspan="1">shallow crenate</td></tr><tr><td rowspan="1" colspan="1">Stamens</td><td rowspan="1" colspan="1">included, didynamous, staminode 1</td><td rowspan="1" colspan="1">exposed, didynamous, staminode absent</td><td rowspan="1" colspan="1">exposed, equivalent, staminode absent</td><td rowspan="1" colspan="1">included, equivalent, staminode 1</td></tr><tr><td rowspan="1" colspan="1">Anthers</td><td rowspan="1" colspan="1">ovate, 2-loculed, dehiscing transversely</td><td rowspan="1" colspan="1">broadly oblong, 2-loculed, dehiscing longitudinally</td><td rowspan="1" colspan="1">broadly oblong, 2-loculed, dehiscing longitudinally</td><td rowspan="1" colspan="1">horseshoe-shaped,1-loculed, dehiscing transversely</td></tr><tr><td rowspan="1" colspan="1">Filaments</td><td rowspan="1" colspan="1">pubescent</td><td rowspan="1" colspan="1">pubescent</td><td rowspan="1" colspan="1">pubescent</td><td rowspan="1" colspan="1">glabrous</td></tr><tr><td rowspan="1" colspan="1">Pistil</td><td rowspan="1" colspan="1">ca. 9 mm long</td><td rowspan="1" colspan="1">ca. 22mm long</td><td rowspan="1" colspan="1">ca. 22mm long</td><td rowspan="1" colspan="1">ca.9 mm long</td></tr></tbody></table></table-wrap></tp:treatment-sec><tp:treatment-sec sec-type="phenology" id="SECID0EWVAE"><title>Phenology.</title><p><italic><tp:taxon-name><tp:taxon-name-part taxon-name-part-type="genus" reg="Oreocharis">Oreocharis</tp:taxon-name-part> <tp:taxon-name-part taxon-name-part-type="species" reg="jasminina">jasminina</tp:taxon-name-part></tp:taxon-name></italic> flowers from September to December and fruits from November to January.</p></tp:treatment-sec><tp:treatment-sec sec-type="distribution" id="SECID0EHWAE"><title>Distribution and habitat.</title><p><italic><tp:taxon-name><tp:taxon-name-part taxon-name-part-type="genus" reg="Oreocharis">Oreocharis</tp:taxon-name-part> <tp:taxon-name-part taxon-name-part-type="species" reg="jasminina">jasminina</tp:taxon-name-part></tp:taxon-name></italic> is currently only found in cloud forests on the mountain tops of Mt. Limu and Mt. Yingge, in the middle of Hainan Island. The habitat of <italic><tp:taxon-name><tp:taxon-name-part taxon-name-part-type="genus" reg="Oreocharis">O.</tp:taxon-name-part> <tp:taxon-name-part taxon-name-part-type="species" reg="jasminina">jasminina</tp:taxon-name-part></tp:taxon-name></italic> is on the moss layer on wet rocks under cloud forests.</p></tp:treatment-sec><tp:treatment-sec sec-type="etymology" id="SECID0EDXAE"><title>Etymology.</title><p>The specific epithet refers to the yellow and narrowly tubular corolla of this new species.</p></tp:treatment-sec><tp:treatment-sec sec-type="Vernacular name" id="SECID0EIXAE"><title>Vernacular name.</title><p>迎春花马铃苣苔 (Yíng Chūn Huā Mǎ Líng Jù Tái) is the Chinese name for <italic><tp:taxon-name><tp:taxon-name-part taxon-name-part-type="genus" reg="Oreocharis">Oreocharis</tp:taxon-name-part> <tp:taxon-name-part taxon-name-part-type="species" reg="jasminina">jasminina</tp:taxon-name-part></tp:taxon-name></italic>, the first three characters meaning ‘winter jasmine’, indicating its similar floral syndromes to <italic><tp:taxon-name><tp:taxon-name-part taxon-name-part-type="genus" reg="Jasminum">Jasminum</tp:taxon-name-part> <tp:taxon-name-part taxon-name-part-type="species" reg="nudiflorum">nudiflorum</tp:taxon-name-part></tp:taxon-name></italic> Lindl. The last four characters are the Chinese name for <italic><tp:taxon-name><tp:taxon-name-part taxon-name-part-type="genus" reg="Oreocharis">Oreocharis</tp:taxon-name-part></tp:taxon-name></italic>.</p></tp:treatment-sec><tp:treatment-sec sec-type="conservation status" id="SECID0ELYAE"><title>Conservation status.</title><p><italic><tp:taxon-name><tp:taxon-name-part taxon-name-part-type="genus" reg="Oreocharis">Oreocharis</tp:taxon-name-part> <tp:taxon-name-part taxon-name-part-type="species" reg="jasminina">jasminina</tp:taxon-name-part></tp:taxon-name></italic> is, so far, known only from the two locations with about 800–1000 individuals. The populations are under threat due to the restricted and fragmented habitat. Therefore, we propose that <italic><tp:taxon-name><tp:taxon-name-part taxon-name-part-type="genus" reg="Oreocharis">O.</tp:taxon-name-part> <tp:taxon-name-part taxon-name-part-type="species" reg="jasminina">jasminina</tp:taxon-name-part></tp:taxon-name></italic> should be considered as ‘Vulnerable’ (<abbrev xmlns:xlink="http://www.w3.org/1999/xlink" xlink:title="Vulnerable" id="ABBRID0EHZAE" xlink:type="simple">VU</abbrev>), according to the IUCN Red List Categories and Criteria (<xref ref-type="bibr" rid="B7">IUCN 2012</xref>).</p><table-wrap id="T2" position="float" orientation="portrait"><label>Table 2.</label><caption><p>List of Hainan <italic><tp:taxon-name><tp:taxon-name-part taxon-name-part-type="genus" reg="Oreocharis">Oreocharis</tp:taxon-name-part></tp:taxon-name></italic> taxa and outgroup <italic><tp:taxon-name><tp:taxon-name-part taxon-name-part-type="genus" reg="Oreocharis">O.</tp:taxon-name-part> <tp:taxon-name-part taxon-name-part-type="species" reg="sinohenryi">sinohenryi</tp:taxon-name-part></tp:taxon-name></italic> used in the phylogenetic analysis, including respective Genbank accession and voucher numbers.</p></caption><table id="TID0EUZAG" rules="all"><tbody><tr><th rowspan="1" colspan="1">Species</th><th rowspan="1" colspan="1"><italic>trn</italic>L-<italic>trn</italic>F</th><th rowspan="1" colspan="1">ITS1/2</th><th rowspan="1" colspan="1">Voucher Number</th></tr><tr><td rowspan="1" colspan="1"><italic><tp:taxon-name><tp:taxon-name-part taxon-name-part-type="genus" reg="Oreocharis">O.</tp:taxon-name-part> <tp:taxon-name-part taxon-name-part-type="species" reg="dasyantha">dasyantha</tp:taxon-name-part></tp:taxon-name></italic> Chun (Mt. Bawang)-1</td><td rowspan="1" colspan="1">MK587993</td><td rowspan="1" colspan="1">MK587954</td><td rowspan="1" colspan="1">S.J.Ling &amp; M.X. Ren 2015011803 (<named-content xmlns:xlink="http://www.w3.org/1999/xlink" content-type="dwc:institutional_code" xlink:type="simple">HUTB</named-content>)</td></tr><tr><td rowspan="1" colspan="1"><italic><tp:taxon-name><tp:taxon-name-part taxon-name-part-type="genus" reg="Oreocharis">O.</tp:taxon-name-part> <tp:taxon-name-part taxon-name-part-type="species" reg="dasyantha">dasyantha</tp:taxon-name-part></tp:taxon-name></italic> Chun (Mt. Bawang)-2</td><td rowspan="1" colspan="1">MK587994</td><td rowspan="1" colspan="1">MK587954</td><td rowspan="1" colspan="1">S.J.Ling &amp; M.X. Ren 2015011804 (<named-content xmlns:xlink="http://www.w3.org/1999/xlink" content-type="dwc:institutional_code" xlink:type="simple">HUTB</named-content>)</td></tr><tr><td rowspan="1" colspan="1"><italic><tp:taxon-name><tp:taxon-name-part taxon-name-part-type="genus" reg="Oreocharis">O.</tp:taxon-name-part> <tp:taxon-name-part taxon-name-part-type="species" reg="dasyantha">dasyantha</tp:taxon-name-part></tp:taxon-name></italic> Chun (Mt. Jianfeng)-1</td><td rowspan="1" colspan="1">MK587995</td><td rowspan="1" colspan="1">MK587955</td><td rowspan="1" colspan="1">S.J.Ling 2015102201 (<named-content xmlns:xlink="http://www.w3.org/1999/xlink" content-type="dwc:institutional_code" xlink:type="simple">HUTB</named-content>)</td></tr><tr><td rowspan="1" colspan="1"><italic><tp:taxon-name><tp:taxon-name-part taxon-name-part-type="genus" reg="Oreocharis">O.</tp:taxon-name-part> <tp:taxon-name-part taxon-name-part-type="species" reg="dasyantha">dasyantha</tp:taxon-name-part></tp:taxon-name></italic> Chun (Mt. Jianfeng)-2</td><td rowspan="1" colspan="1">MK587996</td><td rowspan="1" colspan="1">MK587955</td><td rowspan="1" colspan="1">S.J.Ling 2015102202 (<named-content xmlns:xlink="http://www.w3.org/1999/xlink" content-type="dwc:institutional_code" xlink:type="simple">HUTB</named-content>)</td></tr><tr><td rowspan="1" colspan="1"><tp:taxon-name><tp:taxon-name-part taxon-name-part-type="genus" reg="Oreocharis">O.</tp:taxon-name-part> <tp:taxon-name-part taxon-name-part-type="species" reg="dasyantha">dasyantha</tp:taxon-name-part> <tp:taxon-name-part taxon-name-part-type="authority">Chun</tp:taxon-name-part> <tp:taxon-name-part taxon-name-part-type="infraspecific-rank">var.</tp:taxon-name-part> <tp:taxon-name-part taxon-name-part-type="variety" reg="ferruginosa">ferruginosa</tp:taxon-name-part></tp:taxon-name> Pan (Mt. Jianfeng)-1</td><td rowspan="1" colspan="1">MK587954</td><td rowspan="1" colspan="1">MK587956</td><td rowspan="1" colspan="1">S.J.Ling 2015102203 (<named-content xmlns:xlink="http://www.w3.org/1999/xlink" content-type="dwc:institutional_code" xlink:type="simple">HUTB</named-content>)</td></tr><tr><td rowspan="1" colspan="1"><tp:taxon-name><tp:taxon-name-part taxon-name-part-type="genus" reg="Oreocharis">O.</tp:taxon-name-part> <tp:taxon-name-part taxon-name-part-type="species" reg="dasyantha">dasyantha</tp:taxon-name-part> <tp:taxon-name-part taxon-name-part-type="authority">Chun</tp:taxon-name-part> <tp:taxon-name-part taxon-name-part-type="infraspecific-rank">var.</tp:taxon-name-part> <tp:taxon-name-part taxon-name-part-type="variety" reg="ferruginosa">ferruginosa</tp:taxon-name-part></tp:taxon-name> Pan (Mt. Jianfeng)-2</td><td rowspan="1" colspan="1">MK587954</td><td rowspan="1" colspan="1">MK587957</td><td rowspan="1" colspan="1">S.J.Ling 2015102204 (<named-content xmlns:xlink="http://www.w3.org/1999/xlink" content-type="dwc:institutional_code" xlink:type="simple">HUTB</named-content>)</td></tr><tr><td rowspan="1" colspan="1"><italic><tp:taxon-name><tp:taxon-name-part taxon-name-part-type="genus" reg="Oreocharis">O.</tp:taxon-name-part> <tp:taxon-name-part taxon-name-part-type="species" reg="flavida">flavida</tp:taxon-name-part></tp:taxon-name></italic> Merrill (Mt. Qixian)</td><td rowspan="1" colspan="1">MK587947</td><td rowspan="1" colspan="1">MK587990</td><td rowspan="1" colspan="1">S.J.Ling 2018112901 (<named-content xmlns:xlink="http://www.w3.org/1999/xlink" content-type="dwc:institutional_code" xlink:type="simple">HUTB</named-content>)</td></tr><tr><td rowspan="1" colspan="1"><italic><tp:taxon-name><tp:taxon-name-part taxon-name-part-type="genus" reg="Oreocharis">O.</tp:taxon-name-part> <tp:taxon-name-part taxon-name-part-type="species" reg="flavida">flavida</tp:taxon-name-part></tp:taxon-name></italic> Merrill (Mt. Wuzhi)</td><td rowspan="1" colspan="1">MK587989</td><td rowspan="1" colspan="1">MK587943</td><td rowspan="1" colspan="1">S.J.Ling 2018112902 (<named-content xmlns:xlink="http://www.w3.org/1999/xlink" content-type="dwc:institutional_code" xlink:type="simple">HUTB</named-content>)</td></tr><tr><td rowspan="1" colspan="1"><italic><tp:taxon-name><tp:taxon-name-part taxon-name-part-type="genus" reg="Oreocharis">O.</tp:taxon-name-part> <tp:taxon-name-part taxon-name-part-type="species" reg="jasminina">jasminina</tp:taxon-name-part></tp:taxon-name></italic> (Mt. Yingge)-1</td><td rowspan="1" colspan="1">MK587987</td><td rowspan="1" colspan="1">MK587948</td><td rowspan="1" colspan="1">S.J.Ling 2018112601 (<named-content xmlns:xlink="http://www.w3.org/1999/xlink" content-type="dwc:institutional_code" xlink:type="simple">HUTB</named-content>)</td></tr><tr><td rowspan="1" colspan="1"><italic><tp:taxon-name><tp:taxon-name-part taxon-name-part-type="genus" reg="Oreocharis">O.</tp:taxon-name-part> <tp:taxon-name-part taxon-name-part-type="species" reg="jasminina">jasminina</tp:taxon-name-part></tp:taxon-name></italic> (Mt. Yingge)-2</td><td rowspan="1" colspan="1">MK587988</td><td rowspan="1" colspan="1">MK587950</td><td rowspan="1" colspan="1">S.J.Ling 2018112602 (<named-content xmlns:xlink="http://www.w3.org/1999/xlink" content-type="dwc:institutional_code" xlink:type="simple">HUTB</named-content>)</td></tr><tr><td rowspan="1" colspan="1"><italic><tp:taxon-name><tp:taxon-name-part taxon-name-part-type="genus" reg="Oreocharis">O.</tp:taxon-name-part> <tp:taxon-name-part taxon-name-part-type="species" reg="jasminina">jasminina</tp:taxon-name-part></tp:taxon-name></italic> (Mt. Limu)-1</td><td rowspan="1" colspan="1">MK587981</td><td rowspan="1" colspan="1">MK587949</td><td rowspan="1" colspan="1">S.J.Ling 2018112603 (<named-content xmlns:xlink="http://www.w3.org/1999/xlink" content-type="dwc:institutional_code" xlink:type="simple">HUTB</named-content>)</td></tr><tr><td rowspan="1" colspan="1"><italic><tp:taxon-name><tp:taxon-name-part taxon-name-part-type="genus" reg="Oreocharis">O.</tp:taxon-name-part> <tp:taxon-name-part taxon-name-part-type="species" reg="jasminina">jasminina</tp:taxon-name-part></tp:taxon-name></italic> (Mt. Limu)-2</td><td rowspan="1" colspan="1">MK587982</td><td rowspan="1" colspan="1">MK587953</td><td rowspan="1" colspan="1">S.J.Ling 2018112604 (<named-content xmlns:xlink="http://www.w3.org/1999/xlink" content-type="dwc:institutional_code" xlink:type="simple">HUTB</named-content>)</td></tr><tr><td rowspan="1" colspan="1"><italic><tp:taxon-name><tp:taxon-name-part taxon-name-part-type="genus" reg="Oreocharis">O.</tp:taxon-name-part> <tp:taxon-name-part taxon-name-part-type="species" reg="sinohenryi">sinohenryi</tp:taxon-name-part></tp:taxon-name></italic> (Chun) Mich.Möller &amp; A.Weber</td><td rowspan="1" colspan="1">HQ632913</td><td rowspan="1" colspan="1">HQ633009</td><td rowspan="1" colspan="1">M.Möller MMO 07-1150 (E)</td></tr></tbody></table></table-wrap></tp:treatment-sec><ref-list><ref id="B7"><mixed-citation xmlns:xlink="http://www.w3.org/1999/xlink" xlink:type="simple"><institution xlink:type="simple">IUCN</institution> (<year>2012</year>) IUCN Red List Categories and Criteria, Version 3.1 (2<sup>nd</sup>edition). IUCN Species Survival Commission, Gland &amp; Cambridge. <ext-link xlink:type="simple" ext-link-type="uri" xlink:href="https://www.iucnredlist.org/technical-documents/categories-and-criteria">https://www.iucnredlist.org/technical-documents/categories-and-criteria</ext-link></mixed-citation></ref></ref-list></tp:taxon-treatment>
